# Supplementary material for: Cytotoxic-Ag-Modified Eggshell Membrane Nanocomposites as Bactericides in Concrete Mortar
Source: Int J Mol Sci. 2023 Oct 23;24(20):15463. doi: 10.3390/ijms242015463 (PMC10607369; doi:10.3390/ijms242015463)
Supplement: Supplementary file 1 [file ijms-24-15463-s001.zip]

Archive with 1 entries (1 files):
- ijms-2640484-supplementary.pdf
